# Supplementary material for: Development of Submicrocapsules Based on Co-Assembled Like-Charged Silica Nanoparticles and Detonation Nanodiamonds and Polyelectrolyte Layers
Source: Pharmaceutics. 2022 Mar 5;14(3):575. doi: 10.3390/pharmaceutics14030575 (PMC8951451; doi:10.3390/pharmaceutics14030575)
Supplement: Supplementary file 1 [file pharmaceutics-14-00575-s001.zip]

Archive with 1 entries (1 files):
- pharmaceutics-1614835-SI.pdf
